# Supplementary material for: Matching tRNA modifications in humans to their known and predicted enzymes
Source: Nucleic Acids Res. 2019 Jan 30;47(5):2143–59. doi: 10.1093/nar/gkz011 (PMC6412123; doi:10.1093/nar/gkz011)
Supplement: Supplementary Data [file gkz011_supplemental_files.zip]

Archive with 3 entries (3 files):
- Figure_S1.pdf
- Supplementary material legends.pdf
- TableS1_S5_121818.xlsx
