# Supplementary material for: Matching tRNA modifications in humans to their known and predicted enzymes
Source: Nucleic Acids Res. 2019 Jan 30;47(5):2143–59. doi: 10.1093/nar/gkz011 (PMC6412123; doi:10.1093/nar/gkz011)
Supplement: Supplementary Data [file gkz011_supplemental_files.zip › TableS1_S5_121818.xlsx]

## Sheet: TableS1A
Position	Modification	tRNA + anticodon
0	xG	Hs-His-GUG
4	Cm	Hs-Gly-CCC
4	Um	Hs-Gly-GCC
6	m2G	Hs-Tyr-GUA, Hs-Met-CAU, Hs-Leu-NAA, Hs-Gly-GCC, Hs-Gly-CCC, Bt-Tyr-GUA, Bt-Leu-CAG, Bt-Leu-CAA, Mm-Met-CAU, Mm-Lys-CUU, Rn-Leu-CAA, Rn-Lys-UUU, Rn-Lys-CUU
7	m2G	Bt-Trp-CCA
9	m1G	Hs-Ini-CAU, Hs-Gln-UUG, Hs-Asn-GUU, Bt-Trp-CCA, Bt-Thr-AGU, Bt-Arg-UCU, Bt-Arg-CCU, Bt-Arg-CCG, Bt-Gln-CUG, Bt-Asn-GUU, Mm-Ini-CAU, Mm-Arg-ACG, Mm-Gln-UUG, Mm-Gln-CUG, Rn-Gln-CUG, Rn-Asn-GUU, Rn-Glu-UUC
10	m2G	Hs-Tyr-GUA, Hs-Ini-CAU, Hs-Asn-GUU, Hs-Met-CAU, Hs-Leu-NAA, Hs-Phe-GAA, Hs-Glu-CUC, Hs-Ala-AGC, Bt-Tyr-GUA, Bt-Trp-CCA, Bt-Thr-AGU, Bt-Arg-CCU, Bt-Arg-CCG, Bt-Asn-GUU, Bt-Leu-CAG, Bt-Leu-AAG, Bt-Leu-CAA, Bt-Phe-GAA, Bt-Asp-GUC, Mm-Ini-CAU, Mm-Arg-ACG, Mm-Met-CAU, Mm-Lys-CUU, Mm-Ile-AAU, Mm-Phe-GAA, Mm-Glu-CUC, Rn-Asn-GUU, Rn-Leu-CAA, Rn-Lys-UUU, Rn-Lys-CUU
12	ac4C	Hs-Ser-UGA, Hs-Leu-NAA, Bt-Leu-CAG, Bt-Leu-AAG, Bt-Leu-CAA, Rn-Ser-AGA, Rn-Ser-GCU, Rn-Leu-CAA
13	Y	Hs-Val-NAC, Hs-Gln-UUG, Hs-His-GUG, Hs-Gly-CCC, Hs-Glu-CUC, Bt-Gln-CUG, Bt-Asp-GUC, Mm-Val-AAC, Mm-Gln-UUG, Mm-Gln-CUG, Mm-Glu-CUC, Rn-Val-NAC, Rn-Val-AAC, Rn-Gln-CUG, Rn-Glu-UUC, Rn-Asp-GUC
14	m1A	Hs-Phe-GAA, Bt-Phe-GAA, Mm-Phe-GAA
16	D	Hs-Val-NAC, Hs-Ser-UGA, Hs-Asn-GUU, Hs-Met-CAU, Hs-His-GUG, Hs-Phe-GAA, Hs-Tyr-GUA, Bt-Tyr-GUA, Bt-Trp-CCA, Bt-Thr-AGU, Bt-Arg-UCU, Bt-Arg-CCU, Bt-Arg-CCG, Bt-Gln-CUG, Bt-Asn-GUU, Bt-Phe-GAA, Bt-Asp-GUC, Mm-Val-AAC, Mm-Arg-ACG, Mm-Gln-UUG, Mm-Gln-CUG, Mm-Met-CAU, Mm-Lys-CUU, Mm-Ile-AAU, Mm-Phe-GAA, Rn-Val-NAC, Rn-Val-AAC, Rn-Ser-AGA, Rn-Ser-GCU, Rn-Gln-CUG, Rn-Asn-GUU, Rn-Lys-UUU, Rn-Lys-CUU
17	D	Hs-Tyr-GUA, Hs-Phe-GAA, Hs-Ala-AGC, Bt-Tyr-GUA, Bt-Phe-GAA, Mm-Ile-AAU, Mm-Phe-GAA
18	Gm	Hs-Ser-UGA, Hs-Gln-UUG, Bt-Trp-CCA, Bt-Arg-CCG, Bt-Gln-CUG, Bt-Asp-GUC, Mm-Gln-UUG, Mm-Gln-CUG, Rn-Val-NAC, Rn-Ser-GCU, Rn-Ser-AGA, Rn-Gln-CUG
20	D	Hs-Val-NAC, Hs-Ser-UGA, Hs-Gln-UUG, Hs-Asn-GUU, Hs-Met-CAU, Hs-Leu-NAA, Hs-His-GUG, Hs-Gly-GCC, Hs-Gly-CCC, Hs-Glu-CUC, Hs-Ala-AGC, Bt-Trp-CCA, Bt-Thr-AGU, Bt-Gln-CUG, Bt-Asn-GUU, Bt-Leu-CAG, Bt-Leu-AAG, Bt-Leu-CAA, Mm-Val-AAC, Mm-Gln-UUG, Mm-Gln-CUG, Mm-Met-CAU, Mm-Lys-CUU, Mm-Ile-AAU, Mm-Glu-CUC, Rn-Val-NAC, Rn-Val-AAC, Rn-Ser-AGA, Rn-Ser-GCU, Rn-Gln-CUG, Rn-Asn-GUU, Rn-Leu-CAA, Rn-Lys-UUU, Rn-…
20	acp3U	Hs-Tyr-GUA, Bt-Tyr-GUA
20	m3C	Hs-Met-CAU
20a	D	Hs-Val-NAC, Hs-Ser-UGA, Hs-Gln-UUG, Hs-His-GUG, Bt-Arg-UCU, Bt-Arg-CCU, Bt-Arg-CCG, Bt-Gln-CUG, Bt-Leu-CAG, Mm-Val-AAC, Mm-Arg-ACG, Mm-Gln-UUG, Mm-Gln-CUG, Mm-Ile-AAU, Rn-Val-NAC, Rn-Val-AAC, Rn-Ser-AGA, Rn-Ser-GCU, Rn-Gln-CUG, Rn-Glu-UUC
20a	Y	Hs-Glu-CUC, Mm-Glu-CUC
20a	acp3U	Hs-Asn-GUU, Bt-Asn-GUU, Rn-Asn-GUU
20b	Y	Hs-Leu-NAA, Bt-Leu-AAG, Bt-Leu-CAA, Rn-Leu-CAA
22	N	Bt-Asp-GUC
25	N	Bt-Asp-GUC
26	m2,2G	Hs-Tyr-GUA, Hs-Asn-GUU, Hs-Met-CAU, Hs-Leu-NAA, Hs-Phe-GAA, Hs-Ala-AGC, Bt-Tyr-GUA, Bt-Trp-CCA, Bt-Thr-AGU, Bt-Asn-GUU, Bt-Leu-CAG, Bt-Leu-AAG, Bt-Phe-GAA, Mm-Arg-ACG, Mm-Met-CAU, Mm-Ile-AAU, Mm-Phe-GAA, Rn-Ser-AGA, Rn-Ser-GCU, Rn-Asn-GUU, Rn-Leu-CAA
26	m2G	Hs-Ini-CAU, Hs-Val-NAC, Bt-Leu-CAA, Mm-Ini-CAU, Mm-Val-AAC, Rn-Val-NAC, Rn-Val-AAC
27	Y	Hs-Val-NAC, Hs-Asn-GUU, Hs-Met-CAU, Hs-Phe-GAA, Hs-Ile-AAU, Bt-Trp-CCA, Bt-Arg-UCU, Bt-Arg-CCU, Bt-Arg-CCG, Bt-Asn-GUU, Bt-Phe-GAA, Mm-Val-AAC, Mm-Arg-ACG, Mm-Met-CAU, Mm-Lys-CUU, Mm-Ile-AAU, Mm-Phe-GAA, Rn-Val-NAC, Rn-Val-AAC, Rn-Asn-GUU, Rn-Lys-UUU, Rn-Lys-CUU
27	m2,2G	Hs-Tyr-GUA, Bt-Tyr-GUA
28	Y	Hs-Ser-UGA, Hs-Gln-UUG, Hs-Asn-GUU, Hs-Phe-GAA, Bt-Arg-UCU, Bt-Gln-CUG, Bt-Asn-GUU, Bt-Phe-GAA, Mm-Gln-UUG, Mm-Gln-CUG, Mm-Phe-GAA, Rn-Ser-AGA, Rn-Ser-GCU, Rn-Asn-GUU
30	Y	Hs-Ile-AAU, Mm-Ile-AAU
31	Y	Hs-Met-CAU, Mm-Met-CAU
32	Cm	Hs-Gln-UUG, Hs-Phe-GAA, Bt-Trp-CCA, Bt-Arg-CCG, Bt-Gln-CUG, Bt-Phe-GAA, Bt-Asp-GUC, Mm-Val-AAC, Mm-Arg-ACG, Mm-Gln-UUG, Mm-Gln-CUG, Mm-Phe-GAA, Rn-Val-AAC, Rn-Gln-CUG
32	Um	Hs-Gly-CCC, Hs-Ala-AGC, Bt-Leu-CAG
32	Y	Hs-His-GUG, Rn-Glu-UUC
32	Ym	Bt-Leu-AAG
32	m3C	Bt-Thr-AGU, Bt-Arg-UCU, Bt-Arg-CCU, Rn-Ser-AGA, Rn-Ser-GCU, Hs-Arg-CCU, Hs-Arg-UCU, Hs-Ser-AGA, Hs-Ser-CGA, Hs-Ser-UGA, Hs-Ser-CGU, Hs-Thr-AGU, Hs-Thr-CGU, Hs-Thr-UGU
34	Cm	Hs-Met-CAU, Bt-Trp-CCA, Mm-Met-CAU
34	Gm	Hs-Phe-GAA, Bt-Phe-GAA, Mm-Phe-GAA
34	I	Hs-Ala-AGC, Bt-Thr-AGU, Bt-Leu-AAG, Mm-Val-AAC, Mm-Arg-ACG, Mm-Ile-AAU, Rn-Val-AAC, Rn-Ser-AGA
34	N	Hs-Val-NAC, Hs-Leu-NAA, Rn-Val-NAC
34	QtRNA	Hs-Asn-GUU, Bt-Asn-GUU, Rn-Asn-GUU
34	Um	Mm-Gln-UUG
34	f5Cm	Bt-Leu-CAA
34	galQtRNA	Hs-Tyr-GUA, Bt-Tyr-GUA
34	m5C	Hs-Leu-NAA, Hs-Leu-CAA
34	manQtRNA	Bt-Asp-GUC, Rn-Asp-GUC
34	mcm5U	Bt-Sec-UCA
34	mcm5s2U	Bt-Arg-UCU, Rn-Lys-UUU, Rn-Glu-UUC
34	xC	Rn-Leu-CAA
34	xU	Hs-Sec-UCA, Hs-Gln-UUG, Mm-Sec-UCA
35	Y	Hs-Tyr-GUA, Bt-Tyr-GUA
36	Y	Bt-Arg-UCU
36	xU	Mm-Lys-CUU, Rn-Lys-CUU
37	i6A	Hs-Sec-UCA, Bt-Sec-UCA, Mm-Sec-UCA, Rn-Ser-AGA
37	m1G	Hs-Tyr-GUA, Hs-Leu-NAA, Bt-Tyr-GUA, Bt-Trp-CCA, Bt-Arg-CCG, Bt-Leu-CAG, Bt-Leu-AAG, Bt-Leu-CAA, Mm-Arg-ACG, Mm-Phe-GAA
37	m1I	Hs-Ala-AGC
37	m6t6A	Rn-Ser-GCU
37	ms2t6A	Rn-Lys-UUU
37	o2yW	Hs-Phe-GAA, Bt-Phe-GAA, Mm-Phe-GAA
37	t6A	Hs-Ini-CAU, Hs-Asn-GUU, Hs-Met-CAU, Bt-Thr-AGU, Bt-Arg-UCU, Bt-Arg-CCU, Bt-Asn-GUU, Mm-Ini-CAU, Mm-Met-CAU, Mm-Lys-CUU, Mm-Ile-AAU, Rn-Asn-GUU, Rn-Lys-CUU
37	xA	Mm-Lys-CUU
37	xG	Rn-Leu-CAA
37	yW	Mm-Phe-GAA
38	N	Bt-Leu-CAG
38	Y	Hs-Leu-NAA, Hs-Ala-AGC, Bt-Leu-CAA, Rn-Leu-CAA
38	m5C	Hs-Gly-GCC, Mm-Val-AAC, Rn-Val-NAC, Rn-Val-AAC, Rn-Asp-GUC
39	Gm	Hs-Ala-AGC
39	Y	Hs-Ser-UGA, Hs-Gln-UUG, Hs-Met-CAU, Hs-Leu-NAA, Hs-Phe-GAA, Bt-Gln-CUG, Bt-Leu-AAG, Bt-Leu-CAA, Bt-Phe-GAA, Mm-Arg-ACG, Mm-Gln-UUG, Mm-Gln-CUG, Mm-Met-CAU, Mm-Lys-CUU, Mm-Phe-GAA, Rn-Ser-GCU, Rn-Gln-CUG, Rn-Leu-CAA, Rn-Lys-UUU, Rn-Lys-CUU
39	Ym	Hs-Gly-CCC, Bt-Tyr-GUA, Bt-Trp-CCA, Rn-Ser-AGA
39	m1Y	Hs-Tyr-GUA
40	Y	Bt-Arg-UCU
44	Um	Hs-Ser-UGA, Hs-Leu-NAA, Bt-Leu-CAG, Bt-Leu-CAA, Rn-Ser-AGA, Rn-Ser-GCU
44	xU	Rn-Leu-CAA
46	m7G	Hs-Tyr-GUA, Hs-Ini-CAU, Hs-Val-NAC, Hs-Asn-GUU, Hs-Met-CAU, Hs-Phe-GAA, Hs-Ala-AGC, Bt-Tyr-GUA, Bt-Trp-CCA, Bt-Arg-UCU, Bt-Asn-GUU, Bt-Phe-GAA, Bt-Asp-GUC, Mm-Ini-CAU, Mm-Val-AAC, Mm-Met-CAU, Mm-Lys-CUU, Mm-Ile-AAU, Mm-Phe-GAA, Rn-Val-NAC, Rn-Val-AAC, Rn-Asn-GUU, Rn-Lys-UUU, Rn-Lys-CUU
47	D	Hs-Tyr-GUA, Hs-Ini-CAU, Hs-Val-NAC, Hs-Asn-GUU, Hs-Met-CAU, Hs-Phe-GAA, Bt-Tyr-GUA, Bt-Trp-CCA, Bt-Thr-AGU, Bt-Arg-UCU, Bt-Arg-CCU, Bt-Arg-CCG, Bt-Asn-GUU, Bt-Phe-GAA, Mm-Ini-CAU, Mm-Val-AAC, Mm-Arg-ACG, Mm-Met-CAU, Mm-Lys-CUU, Mm-Ile-AAU, Rn-Val-NAC, Rn-Val-AAC, Rn-Asn-GUU, Rn-Lys-UUU, Rn-Lys-CUU
47	m3C	Hs-Leu-CAG, Hs-Ser-AGA, Hs-Ser-CGA, Hs-Ser-UGA, Hs-Ser-GCU
48	m5C	Hs-Tyr-GUA, Hs-Ini-CAU, Hs-Val-NAC, Hs-Ser-UGA, Hs-Met-CAU, Hs-Leu-NAA, Hs-His-GUG, Hs-Gly-GCC, Bt-Tyr-GUA, Bt-Thr-AGU, Bt-Leu-CAG, Bt-Leu-AAG, Bt-Leu-CAA, Bt-Asp-GUC, Mm-Ini-CAU, Mm-Val-AAC, Mm-Met-CAU, Mm-Lys-CUU, Mm-Ile-AAU, Rn-Val-NAC, Rn-Val-AAC, Rn-Ser-AGA, Rn-Ser-GCU, Rn-Leu-CAA, Rn-Lys-UUU, Rn-Lys-CUU, Rn-Asp-GUC
49	N	Bt-Asp-GUC
49	m5C	Hs-Val-NAC, Hs-Gln-UUG, Hs-His-GUG, Hs-Gly-GCC, Hs-Gly-CCC, Hs-Phe-GAA, Hs-Glu-CUC, Bt-Arg-UCU, Bt-Gln-CUG, Bt-Phe-GAA, Mm-Val-AAC, Mm-Arg-ACG, Mm-Gln-UUG, Mm-Gln-CUG, Mm-Phe-GAA, Mm-Glu-CUC, Rn-Val-NAC, Rn-Val-AAC, Rn-Gln-CUG, Rn-Lys-UUU, Rn-Glu-UUC, Rn-Asp-GUC
50	Y	Bt-Arg-CCU, Bt-Arg-CCG, Mm-Arg-ACG
50	m5C	Hs-Gln-UUG, Hs-Gly-GCC, Hs-Gly-CCC, Hs-Glu-CUC, Mm-Gln-UUG, Mm-Gln-CUG, Mm-Glu-CUC, Rn-Gln-CUG, Rn-Glu-UUC
54	N	Hs-Asn-GUU, Rn-Asn-GUU
54	Y	Hs-Gln-UUG, Bt-Trp-CCA, Bt-Gln-CUG, Mm-Arg-ACG, Mm-Gln-UUG, Mm-Gln-CUG, Rn-Gln-CUG
54	m5U	Hs-Phe-GAA, Hs-Gly-CCC, Hs-Gly-GCC, Hs-Leu-NAA, Hs-Met-CAU, Hs-Ser-UGA, Hs-Tyr-GUA, Bt-Phe-GAA, Bt-Leu-AAG, Bt-Leu-CAA, Bt-Leu-CAG, Bt-Arg-UCU, Bt-Arg-CCU, Bt-Arg-CCG, Bt-Tyr-GUA, Bt-Asp-GUC, Mm-Phe-GAA, Mm-Ile-AAU, Mm-Met-CAU, Rn-Asp-GUC, Rn-Ser-AGA, Rn-Ser-GCU, Rn-Leu-CAA
54	m5Um	Hs-Glu-CUC, Mm-Glu-CUC, Mm-Lys-CUU, Rn-Glu-UUC, Rn-Lys-CUU, Rn-Lys-UUU
54	xX	Bt-Asn-GUU
55	Y	Hs-Sec-UCA, Hs-Tyr-GUA, Hs-Val-NAC, Hs-Ser-UGA, Hs-Gln-UUG, Hs-Asn-GUU, Hs-Met-CAU, Hs-Leu-NAA, Hs-His-GUG, Hs-Gly-GCC, Hs-Gly-CCC, Hs-Phe-GAA, Hs-Glu-CUC, Hs-Ala-AGC, Bt-Sec-UCA, Bt-Tyr-GUA, Bt-Trp-CCA, Bt-Thr-AGU, Bt-Arg-UCU, Bt-Arg-CCU, Bt-Arg-CCG, Bt-Gln-CUG, Bt-Asn-GUU, Bt-Leu-CAG, Bt-Leu-AAG, Bt-Leu-CAA, Bt-Phe-GAA, Bt-Asp-GUC, Mm-Sec-UCA, Mm-Val-AAC, Mm-Arg-ACG, Mm-Gln-UUG, Mm-Gln-CUG, Mm-…
58	m1A	Hs-Sec-UCA, Hs-Tyr-GUA, Hs-Ini-CAU, Hs-Val-NAC, Hs-Ser-UGA, Hs-Gln-UUG, Hs-Asn-GUU, Hs-Met-CAU, Hs-Leu-NAA, Hs-His-GUG, Hs-Gly-GCC, Hs-Gly-CCC, Hs-Phe-GAA, Hs-Ala-AGC, Bt-Sec-UCA, Bt-Tyr-GUA, Bt-Trp-CCA, Bt-Thr-AGU, Bt-Arg-UCU, Bt-Arg-CCU, Bt-Arg-CCG, Bt-Gln-CUG, Bt-Asn-GUU, Bt-Leu-CAG, Bt-Leu-AAG, Bt-Leu-CAA, Bt-Phe-GAA, Bt-Asp-GUC, Mm-Sec-UCA, Mm-Ini-CAU, Mm-Val-AAC, Mm-Arg-ACG, Mm-Gln-UUG, Mm-…
72	Y	Bt-Arg-CCU
72	m5C	Bt-Thr-AGU
e11	Y	Rn-Leu-CAA
e11	m3C	Hs-Leu-CAG
e12	Y	Hs-Leu-NAA, Bt-Leu-CAG, Bt-Leu-AAG, Bt-Leu-CAA, Rn-Ser-GCU
e14	Y	Bt-Leu-AAG
e2	m3C	Hs-Ser-UGA, Rn-Ser-AGA, Rn-Ser-GCU

## Sheet: TableS1B
Position	Modification	tRNA + anticodon
0	G	Bt-His-GUG
6	m2G	Bt-Asp-GUC
9	m1A	Hs-Lys-UUU, Hs-Pro-UGG, Hs-Asp-GUC, Hs-Leu-UAG, Bt-Trp-UCA, Bt-Val-UAC, Bt-Thr-UGU, Bt-Arg-UCG, Bt-Leu-UAG, Bt-Lys-UUU, Bt-Gly-UCC, Bt-Phe-GAA, Bt-Glu-UUC, Bt-Ala-UGC, Bt-Asp-GUC, Bt-His-GUG, Bt-Asn-GUU, Bt-Pro-UGG, Rn-Trp-UCA, Rn-Val-UAC, Rn-Arg-UCG, Rn-Leu-UAG, Rn-Lys-UUU, Rn-Phe-GAA, Rn-Asp-GUC
9	m1G	Hs-Leu-UAA, Hs-Ile-GAU, Bt-Leu-UAA, Bt-Ile-GAU, Bt-Cys-GCA, Bt-Tyr-GUA, Bt-Gln-UUG
10	m2G	Hs-Leu-UAA, Hs-Lys-UUU, Hs-Asp-GUC, Hs-Leu-UAG, Bt-Trp-UCA, Bt-Val-UAC, Bt-Leu-UAG, Bt-Leu-UAA, Bt-Lys-UUU, Bt-Gly-UCC, Bt-Phe-GAA, Bt-Ala-UGC, Bt-His-GUG, Bt-Asn-GUU, Bt-Pro-UGG, Bt-Tyr-GUA, Rn-Val-UAC, Rn-Leu-UAG, Rn-Lys-UUU
16	m1A	Hs-Arg-CUG
20	D	Hs-Leu-UAA, Bt-Ser-UGA, Bt-Leu-UAG, Bt-Leu-UAA, Rn-Leu-UAG
26	Y	Bt-Ser-UGA
26	m2,2G	Hs-Ile-GAU, Bt-Ile-GAU
26	m2G	Bt-Leu-UAG, Bt-Glu-UUC, Bt-Ala-UGC, Rn-Lys-UUU
27	Y	Hs-Leu-UAA, Hs-Ile-GAU, Hs-Lys-UUU, Hs-Pro-UGG, Hs-Asp-GUC, Hs-Leu-UAG, Hs-Met-CAU, Bt-Ini-CAU, Bt-Val-UAC, Bt-Leu-UAG, Bt-Leu-UAA, Bt-Ile-GAU, Bt-Cys-GCA, Bt-Asp-GUC, Bt-His-GUG, Bt-Asn-GUU, Bt-Pro-UGG, Rn-Val-UAC, Rn-Leu-UAG, Rn-Lys-UUU, Rn-Asp-GUC
27a	Y	Hs-Ser-UCN
28	Y	Hs-Ile-GAU, Hs-Lys-UUU, Hs-Pro-UGG, Hs-Leu-UAG, Bt-Ser-UGA, Bt-Leu-UAG, Bt-Lys-UUU, Bt-Glu-UUC, Bt-Ala-UGC, Bt-Cys-GCA, Bt-Asn-GUU, Bt-Tyr-GUA
29	Y	Bt-Ser-UGA
31	Y	Hs-Leu-UAG, Bt-Leu-UAG, Bt-Asp-GUC
32	Y	Hs-Pro-UGG, Bt-Cys-GCA, Rn-Arg-UCG
32	m3C	Bt-Thr-UGU, Bt-Ser-UGA, Hs-Thr-UGU, Hs-Ser-UGA
34	QtRNA	Hs-Asp-GUC, Bt-Asp-GUC, Bt-His-GUG, Bt-Asn-GUU, Bt-Tyr-GUA, Rn-Asp-GUC
34	f5C	Hs-Met-CAU, Bt-Ini-CAU
34	tm5U	Hs-Leu-UAA, Bt-Trp-UCA, Bt-Leu-UAA
34	tm5s2U	Hs-Lys-UUU, Bt-Lys-UUU, Bt-Glu-UUC, Bt-Gln-UUG
34	xU	Rn-Trp-UCA, Rn-Lys-UUU
37	i6A	Bt-Ser-UGA, Bt-Cys-GCA
37	m1G	Hs-Pro-UGG, Hs-Leu-UAG, Bt-Leu-UAG, Bt-Pro-UGG, Bt-Gln-UUG, Rn-Leu-UAG
37	ms2i6A	Bt-Trp-UCA, Bt-Tyr-GUA, Rn-Trp-UCA, Rn-Phe-GAA
37	t6A	Hs-Ser-GCU, Hs-Ile-GAU, Hs-Lys-UUU, Bt-Thr-UGU, Bt-Ser-GCU, Bt-Lys-UUU, Bt-Ile-GAU, Bt-Asn-GUU, Rn-Lys-UUU
38	Y	Hs-Pro-UGG
39	Y	Bt-Arg-UCG, Bt-Leu-UAA, Bt-Gly-UCC, Bt-Phe-GAA, Bt-Ala-UGC, Bt-Cys-GCA, Bt-His-GUG, Bt-Tyr-GUA, Bt-Gln-UUG, Rn-Arg-UCG, Rn-Phe-GAA
40	Y	Bt-Glu-UUC, Bt-Gln-UUG
48	m5C	Hs-Leu-UAA, Bt-Leu-UAA, Bt-Asn-GUU, Bt-Trp-UCA
49	m5C	Bt-Ser-GCU, Bt-Glu-UUC, Rn-Leu-UAG
50	Y	Hs-Met-CAU, Bt-Ini-CAU
54	m5U	Hs-Leu-UAA, Hs-Pro-UGG
55	Y	Hs-Leu-UAA, Hs-Pro-UGG, Bt-Ser-UGA, Bt-Glu-UUC, Bt-Tyr-GUA, Bt-Gln-UUG
57	Y	Bt-Ala-UGC
58	m1A	Hs-Leu-UAA, Hs-Ser-GCU, Bt-Ser-UGA, Bt-Leu-UAA, Bt-Lys-UUU, Bt-Cys-GCA, Bt-Ile-GAU, Bt-Glu-UUC
67	Y	Bt-Thr-UGU
72	m5C	Bt-Thr-UGU

## Sheet: Table S2
Tabe Numbering	position on tRNA	modification	gene name	gene HUGO name	Uniprot Id	Proposed name	evidence code	Validated Dual Localization	PMID if not in Uniprot
1	0	xG	THG1	THG1L	Q9NWX6	tRNA(His) guanylyltransferase (EC 2.7.7.79)	5	yes	30093107
2	4	Um, Cm	TRMT13 CCDC76	TRMT13	Q9NUP7	tRNA (cytosine(4)/uridine(4)-2′-O)-methyltransferase (EC 2.1.1.225)	2
3	6,7	m2G	?	?	?	tRNA (guanosine(6)-N2)-methyltransferase (EC 2.1.1.256)	1
4	9	m1G	TRMT10A RG9MTD2	TRMT10A	Q8TBZ6	tRNA (guanosine(9)-N1)-methyltransferase (EC 2.1.1.-)	3
5	10	m2G	TRMT112 AD-001 HSPC152 HSPC170	TRMT112	Q9UI30	Multifunctional methyltransferase activator protein Trm112-like	5
6			TRMT11	TRMT11	Q7Z4G4	tRNA (guanosine(10)-N2)-methyltransferase (EC 2.1.1.-)	2
7	12	ac4C	NAT10 ALP KIAA1709	NAT10	Q9H0A0	tRNA cytosine(12) acetyltransferase catalytic subunit (EC 2.3.1.-) / 18S rRNA (cytosine(1337/1842) acetyltransferase (EC 2.3.1.-)	5
8			THUMPD1	THUMPD1	Q9NXG2	tRNA cytosine(12) acetyltransferase non-catalytic subunit	5
9	13,35	Y	PUS7L	PUS7L	Q9H0K6	tRNA pseudouridine(13,35) synthase (EC 5.4.99.27)	2
10			PUS7	PUS7	Q96PZ0	tRNA pseudouridine(13,35) synthase (EC 5.4.99.27)	5		9917067
11	14	m1A	?	?	?	tRNA (adenosine(14)-N1-methyltransferase (EC 2.1.1.-)	1
12	16, 17	D	DUS1L	DUS1L	Q6P1R4	tRNA dihydrouridine(16/17) synthase (EC 1.3.1.88)	2
13	18	Gm	TARBP1 TRM3 TRP185	TARBP1	Q13395	tRNA (guanosine(18)-2′-O)-methyltransferase (EC 2.1.1.34)	2
14	20	D	DUS2	DUS2	Q9NX74	tRNA dihydrouridine(20) synthase (EC 1.3.1.91)	5
	20	m3C	?	?	?		0
15	20, 20a	acp3U	?	?	?	tRNA (uridine (20,20a)-N3) aminocarboxypropyltransferase ( 2.5.1.-)	0
16	20a	D	DUS4L	DUS4L	O95620	tRNA dihydrouridine(20a) synthase (EC 1.3.1.90)	2		26429968
17	20a,20b	Y	?	?	?	tRNA pseudouridine(20a,20b) synthase (EC 5.4.99.-)	1
18	26,27	m2G, m22G	TRMT1	TRMT1	Q9NXH9	tRNA (guanosine(26)-N2)-dimethyltransferase (EC 2.1.1.216)	5	yes
19	27, 28, 30?	Y	PUS1	PUS1	Q9Y606	tRNA pseudouridine(27,28,34-36) synthase (EC 5.4.99.-)	4	yes	27197761
20	30	Y	?	?	?	tRNA pseudouridine(30) synthase (EC 5.4.99.-)	1
21	31	Y	?	?	?	tRNA pseudouridine(31) synthase (EC 5.4.99.-)	1
22	32	Y	?	?	?	tRNA pseudouridine(32) synthase (EC 5.4.99.-)	1
23	32,	m3C	METTL2B	METTL2B	Q6P1Q9	tRNA (cytosine(32)-N3)-methyltransferase (EC 2.1.1.268) ( tRNAThr isoacceptors and/or tRNAArg(CCU)?)	5		28655767
24			METTL6	METTL6	Q8TCB7	tRNA (cytosine(32)-N3)-methyltransferase (EC 2.1.1.268) (tRNASer Isoacceptors?)	5		28655767
25			METTL2A METTL2 HSPC266	METTL2A	Q96IZ6	tRNA (cytosine(32)-N3)-methyltransferase (EC 2.1.1.268) ( tRNAThr isoacceptors and/or tRNAArg(CCU)?)	5		28655767
26	34	I	ADAT2	ADAT2	Q7Z6V5	tRNA adenosine(34) deaminase (EC 3.5.4.34) subunit ADAT2	5
27			ADAT3	ADAT3	Q96EY9	tRNA adenosine(34) deaminase (EC 3.5.4.34) subunit ADAT3	5
28	34,48,49,50	m5C	NSUN2	NSUN2	Q08J23	tRNA (cytosine-C5)-methyltransferase (EC 2.1.1.-) multi-site specific	5	yes	Unpublished Poster Suzuki lab
29	34	f5C,hm5C	ALKBH1	ALKBH1	Q13686	tRNA cytosine(34) dioxygenase (EC 1.14.11.-)	5	yes
30	32,34	Cm,Um,Gm, f5Cm, hm5Cm, mcm5Um	FTSJ1 JM23	FTSJ1	Q9UET6	tRNA (cytosine(32)/uridine(32)/guanosine(34)/cytosine(34)-2′-O)-methyltransferase catalytic subunit (EC 2.1.1.205)	5
31	32	Um, Cm	THADA	THADA	Q6YHU6	tRNA (cytosine(32)/uridine(32)-2′-O)-methyltransferase non-catalytic subunit	4		25404562
32	34	Cm, Gm,f5Cm, hm5Cm	WDR6	WDR6	Q9NNW5	tRNA (guanosine(34)/cytosine(34)-2′-O)-methyltransferase non-catalytic subunit	2		26310293
33	34	Q	QTRT1 TGT TGUT	QTRT1	Q9BXR0	Queuine tRNA-ribosyltransferase catalytic subunit 1 (EC 2.4.2.29)	5,3	yes
34			QTRT2 QTRTD1	QTRT2	Q9H974	Queuine tRNA-ribosyltransferase accessory subunit 2	5,3
35			C9orf64	C9orf64	Q5T6V5	Queuine salvage protein DUF2419	4
36			?	?	?	Q or q transporter	0
37	34	Gal-Q, Man-Q	?	?	?	tRNA-queuosine-b-mannosyltransferase (EC 2.4.1.110)/ tRNA-queuosine-galatosyltransferase (EC 2.4.1.-)	0
38	34	cm5U; ncm5U; mcm5U; mcm5s2U	(IKBKAP=Gene) ELP1 (IKAP = protein)	ELP1	O95163	ELP1: Elongator complex protein 1; IKAP: IkappaB kinase complex-associated protein; IKBKAP: inhibitor of kappa light polypeptide gene enhancer in B-cells, kinase complex-associated protein	5, 2
39			ELP2	ELP2	Q6IA86	Elongator complex protein 2	2
40			ELP3	ELP3	Q9H9T3	Elongator complex protein 3	5, 2
41			ELP4	ELP4	Q96EB1	Elongator complex protein 4	2
42			ELP5	ELP5	Q8TE02	Elongator complex protein 5	2
43			ELP6	ELP6	Q0PNE2	Elongator complex protein 6	2
44			Kti11 / DPH3 homolog	DPH3	Q96FX2	Kluveromyces lactis Toxin Insensitive 11; diphthamide biosynthesis 3 homologue	2
45			KTI12*	KTI12	Q96EK9	Protein Kluveromyces lactis Toxin Insensitive12 homolog (this is the protein name according to UniProt)	2
46			KTI14	?	?	Protein Kluveromyces lactis Toxin Insensitive14 homolog	0
47			SIT4	?	?	Suppressor of Initiation of Transcription 4	0
48			SAP185	?	?	Sit4 Associated Protein 185	0
49			SAP190	?	?	Sit4 Associated Protein 190	0
50	34	ncm5U; mcm5U; mchm5U; mcm5s2U	ALKBH8 ABH8 TRM9	ALKBH8	Q96BT7	Alkylated DNA repair protein B homolog 8 (EC:1.14.11.-); tRNA (carboxymethyluridine(34)-5-O)-methyltransferase ABH8 (EC:2.1.1.229) /tRNA 5-(S)-methoxycarbonylhydroxymethyluridine(34) synthase EC 1.14.11.-	5,3
51	34	s2U; mcm5s2U	URM1 C9orf74	URM1	Q9BTM9	Ubiquitin-related modifier 1	5
52			MOCS3 UBA4	MOCS3	O95396	Molybdenum cofactor synthesis protein 3; Ubiquitin-Activating 4 (EC:2.7.7.80 + EC:2.8.1.11)	5
53			CTU1 ATPBD3 NCS6	CTU1	Q7Z7A3	Cytoplasmic tRNA 2-thiolation protein 1; Needs CLA4 to survive protein 6 (EC:2.7.7.-)	5, 2
54			CTU2 C16orf84 NCS2	CTU2	Q2VPK5	Cytoplasmic tRNA 2-thiolation protein 2; Needs CLA4 to survive protein 2 (EC:2.7.7.-)	2
55			MPST MST TUM1	MPST	P25325	3-mercaptopyruvate sulfurtransferase (EC:2.8.1.2); ThioUridine Modification 1	2
56	34		NFS1	NFS1	Q9Y697	Cysteine desulfurase, mitochondrial (recommended name by Uniprot); NFS1, cysteine desulfurase (approved name by HGNC); previous name: nitrogen fixation 1 homolog (S. cerevisiae)	5
57			SERGEF KTI13	SERGEF	Q9UGK8	Secretion-regulating guanine nucleotide exchange factor; Protein Kluveromyces lactis Toxin Insensitive13 homolog (EC:2.8.1.7)	2
58			CIA1 CIAO1	CIAO1	O76071	Cytosolic iron-sulfur protein assembly protein	2
59			NUBP1 NBP35	NUBP1	P53384	Cytosolic Fe-S cluster assembly factor NUBP1 (Nucleotide-binding protein 1); Nucleotide Binding Protein35	2
60			NUBP2 CFD1	NUBP2	Q9Y5Y2	Cytosolic Fe-S cluster assembly factor NUBP2; Cytosolic Fe-S cluster Deficient 1	2
61			ISCU ISU1	ISCU	Q9H1K1	Iron-sulfur cluster assembly enzyme ISCU, mitochondrial; IScU homolog	5
62	37	i6A	TRIT1 IPT MOD5	TRIT1	Q9H3H1	tRNA (adenosine(37)-N6)-dimethylallyltransferase (EC 2.5.1.75)	5	yes
63	37	I	ADAT1	ADAT1	Q9BUB4	tRNA adenosine(37) deaminase (EC 3.5.4.34)	5
64	37	m1G, m1I	Trm5	TRMT5	Q32P41	tRNA (adenosine(37)/inosine(37)-N1)-methyltransferase (EC 2.1.1.228)	3	yes
65	37	o2Yw, yW	TYW1	TYW1	Q9NV66	S-adenosyl-L-methionine-dependent tRNA 4-demethylwyosine(37) synthase ( 4.1.3.44)	2
66			TRMT12	TRMT12	Q53H54	tRNA (4-demethylwyosine (37)-C7) aminocarboxypropyltransferase ( 2.5.1.114)	5
67			TYW3	TYW3	Q6IPR3	tRNA 7-((3-amino-3-carboxypropyl)-4-demethylwyosine(37)-N4)-methyltransferase (EC 2.1.1.282)	2
68			LCMT2 KIAA0547 TYW4	LCMT2	O60294	tRNA 7-(3-amino-3-(methoxycarbonyl)propyl)wyosine(37)-N)-methoxycarbonyltransferase EC (2.1.1.290); tRNA (7-(3-amino-3-carboxypropyl)wyosine(37)-O)-methyltransferase (EC 2.3.1.231)	2
69			TYW5 C2orf60	TYW5	A2RUC4	tRNAPhe (7-(3-amino-3-carboxypropyl)wyosine37-C2)-hydroxylase (EC 1.14.11.42)	5
70		t6A	TCS1	YRDC	Q86U90	L-threonylcarbamoyladenylate synthase (EC 2.7.7.87)	3	yes
71			TCS3	OSGEP	Q9NPF4	tRNA (adenosine(37)-N6)-threonylcarbamoyltransferase TCS3 subunit (EC 2.3.1.234); KEOPS complex OSGEP subunit	5
72			TCS5	TP53RK	Q96S44	tRNA (adenosine(37)-N6)-threonylcarbamoyltransferase TCS5 subunit ; KEOPS complex TP53RK subunit	5
73			TCS6	TPRKB	Q9Y3C4	tRNA (adenosine(37)-N6)-threonylcarbamoyltransferase TCS5 subunit ; KEOPS complex TPRKB subunit	5
74			TCS7	LAGE3	Q14657	tRNA (adenosine(37)-N6)-threonylcarbamoyltransferase TCS7 subunit ; KEOPS complex LAGE3 subunit	5
75			TCS8	GON7	Q9BXV9	tRNA (adenosine(37)-N6)-threonylcarbamoyltransferase TCS8 subunit ; KEOPS complex GON7 subunit	5
76		m6t6A	TRMO	TRMO	Q9BU70	tRNA (N6-threonylcarbamoyladenosine(37)-N6)-methyltransferase (EC 2.1.1.-)	5
77		ms2t6A	MTAB CDKAL1	CDKAL1	Q5VV42	tRNA (N6-threonylcarbamoyladenosine(37)-C2) methylthiotransferase (EC 2.8.4.5)	5
78	38	m5C	TRDMT1 DNMT2	TRDMT1	O14717	tRNA (cytosine(38)-C5)-methyltransferase (EC 2.1.1.204)	5
79	38,39	Y	PUS3 FKSG32	PUS3	Q9BZE2	tRNA pseudouridine(38,39) synthase (EC 5.4.99.45)	5
80	39	m1Y	?	?	?	tRNA (pseudouridine(54)-N1) methyltransferase (EC 2.1.1.257)	0
81	39	Ym, Gm	?	?	?	tRNA (pseudouridine(44)/guanosine(44)-2′-O)-methyltransferase (EC 2.1.1.-)	1
82	40	m5C	?	?	?	tRNA (cytosine(40)-C5)-methyltransferase (EC 2.1.1.-)	1
83	44	Um	TRMT44 C4orf23 METTL19	TRMT44	Q8IYL2	tRNA (uridine(44)-2′-O)-methyltransferase (EC 2.1.1.211)	2
84	46	m7G	METTL1 C12orf1	METTL1	Q9UBP6	tRNA (guanosine(46)-N7)-methyltransferase catalytic subunit (EC 2.1.1.33)	5
85			WDR4	WDR4	P57081	tRNA (guanosine(46)-N7)-methyltransferase non- catalytic subunit	5
86	47	D	DUS3L	DUS3L	Q96G46	tRNA dihydrouridine(47) synthase (EC 1.3.1.89)	2
87	47	m3C	?	?	?	tRNA (cytosine(47)-N3)-methyltransferase (EC 2.1.1.-)	1
88	50	Y	?	?	?	tRNA pseudouridine(50) synthase (EC 5.4.99.-)	1
89	54	m5U	TRMT2B	TRMT2B	Q96GJ1	tRNA (uridine(54)-C5)-methyltransferase (EC 2.1.1.35)	2
90			TRMT2A	TRMT2A	Q8IZ69		1
91	54	m5Um	?	?	?	tRNA (C5-methyluridine(44)-2′-O)-methyltransferase (EC 2.1.1.-)	1
92	54	Y	PUS10 CCDC139 DOBI	PUS10	Q3MIT2	tRNA pseudouridine(54) synthase (EC 5.4.99.-)	5		30530625
93	55	Y	TRUB1 PUS4	TRUB1	Q8WWH5	tRNA pseudouridine(55) synthase (EC 5.4.99.-)	2
94	58	m1A	TRMT6 KIAA1153 TRM6 CGI-09	TRMT6	Q9UJA5	tRNA (adenosine(58)-N(1))-methyltransferase non-catalytic subunit	5
95			TRMT61A C14orf172 TRM61	TRMT61A	Q96FX7	tRNA (adenosine(58)-N(1))-methyltransferase catalytic subunit (EC 2.1.1.220)	5
96	72	m5C	NSUN6 NOPD1	NSUN6	Q8TEA1	tRNA (cytosine(72)-C5)-methyltransferase (EC 2.1.1.-)	5
97	72	Y	?	?	?	tRNA pseudouridine(72) synthase (EC 5.4.99.-)	1
98	e2	m3C	?	?	?	tRNA (cytosine(72)-N3)-methyltransferase (EC 2.1.1.-)	1
100	e11, e12, e13	Y	?	?	\	tRNA pseudouridine(e11, e12, e13) synthase (EC 5.4.99.-)	1
*blue bold names are yeast names

## Sheet: TableS3
Number	Position	Modification	gene HUGO name	Uniprot	Predicted dual loca	mitocarta Mito Pred	Evidence code	Proposed name	Notes
1	0	xG	THG1	Q9NWX6	yes	yes	5	tRNA(His) guanylyltransferase (EC 2.7.7.79)
2	6	m2G	?	?			1	tRNA (guanosine(6)-N2)-methyltransferase, mitochondrial (EC 2.1.1.256)	PMID: 24831542
3	9	m1G,m1A	TRMT10C	Q7L0Y3	no	yes	5	tRNA (guanosine(9)-N1)-methyltransferase, mitochondrial (EC 2.1.1.- ); Mitochondrial ribonuclease P protein 1 # TRM10A
4			HSD17B10	Q99714	no	yes	5	Mitochondrial ribonuclease P protein 2; 17-beta-hydroxysteroid dehydrogenase 10
5	10	m2G	TRMT112	Q9UI30	yes	no	6	Multifunctional methyltransferase activator protein Trm112-like
6			TRMT11	Q7Z4G4	yes	yes	2	tRNA (guanosine(10)-N2)-methyltransferase (EC 2.1.1.-)
7	16	m1A	?				0	tRNA (adenosine(16)-N1)-methyltransferase, mitochondrial (EC 2.1.1.- )	PMID: 28472312
8	20	D	DUS2	Q9NX74	yes	yes	6	tRNA dihydrouridine(20) synthase (EC 1.3.1.91)
9	26	m2,2G	TRMT1	Q9NXH9	yes	yes	5	tRNA (guanosine(26)-N2)-dimethyltransferase (EC 2.1.1.216)
10	27a,27-29, 67	Y	PUS1	Q9Y606	yes	yes	4	tRNA pseudouridine(27,28, 29, 67) synthase (EC 5.4.99.-)	alternative variants make isoforms one goes to mitochondria (PUS1‐1) 27 and 28 confirmed in mammals other predicted (27a 29 67) PMID: 15772074
11	31	Y	?	?			1	tRNA pseudouridine(31) synthase (EC 5.4.99.-)
12	32	y	?	?			1	tRNA pseudouridine(32) synthase (EC 5.4.99.-)
13	32	m3C	METTL2B	Q6P1Q9	yes	no	6	tRNA (cytosine(32)-N3)-methyltransferase (EC 2.1.1.268)
14	34	f5C	NSUN3	Q9H649	no	yes	5	tRNA (cytosine(34)-C5)-methyltransferase, mitochondrial (EC 2.1.1.-) (NOL1/NOP2/Sun domain family member 3)
15			ALKBH1	Q13686	yes	yes	5	tRNA cytosine(34) dioxygenase (EC 1.14.11.-)
16	34	tm5U	GTPBP3	Q969Y2	no	yes	2	tRNA modification GTPase GTPBP3, mitochondrial
17			MTO1	Q9Y2Z2	no	yes	4	Protein MTO1 homolog, mitochondrial	PMID: 22608499
18	34	tm5s2U	TRMU	O75648	no	yes	5	tRNA-specific 2-thiouridylase 1, mitochondrial (EC 2.8.1.14)
19			NFS1	Q9Y697	yes	yes	5	Cysteine desulfurase, mitochondrial (EC 2.8.1.7)
20	34	Q	QTRT1	Q9BXR0	yes	yes	6	Queuine tRNA-ribosyltransferase catalytic subunit 1 (EC 2.4.2.29)
21			QTRT2	Q9H974	yes	no	6	Queuine tRNA-ribosyltransferase accessory subunit 2
22			?	?			0	Queuine transporter, mitochondrial
23	37	m1G	TRMT5	Q32P41	yes	possible_mito	5	tRNA (adenosine(37)-N1)-methyltransferase (EC 2.1.1.228)
24	37	t6A	YRDC	Q86U90	yes	possible_mito	5	L-threonylcarbamoyladenylate synthase (EC 2.7.7.87)
25			OSGEPL1	Q9H4B0	no	yes	4	tRNA (adenosine(37)-N6)-threonylcarbamoyltransferase TCS4 subunit, mitochondrial (EC 2.3.1.234)
26	37	i6A	TRIT1	Q9H3H1	yes	yes	5	tRNA (adenosine(37)-N6)-dimethylallyltransferase (EC 2.5.1.75)
27	37	ms2i6A	CDK5RAP1	Q96SZ6	no	no	4	(N6-dimethylallyladenosine(37)-C2) methylthiotransferase, mitochondrial (EC 2.8.4.3)
28	38, 39	Y	PUS3	Q9BZE2	yes	no	6	tRNA pseudouridine(38,39) synthase (EC 5.4.99.45)
29	39	Y	RPUSD4	Q96CM3	no	yes	5	tRNAPhe pseudouridine(38) synthase (EC 5.4.99.-); Mitochondrial 16S pseudouridine (1397) synthase (EC 5.4.99.-)	mt-tRNAPhe specific? But also 16S
30	40	Y	?	?			1	tRNA pseudouridine(40) synthase (EC 5.4.99.-)
31	48-49	m5C	NSUN2	Q08J23	yes	no	5	tRNA (cytosine-C5)-methyltransferase (EC 2.1.1.-) multi-site specific	Suzuki laboratory Unpublished P.2.22 tRNA meeting 2019 Strasbourg
32	50	Y	?	?			1	tRNA pseudouridine(50) synthase (EC 5.4.99.-)
33	54	m5U	TRMT2B	Q96GJ1	yes	yes	2	tRNA (uridine(54)-C5)-methyltransferase (EC 2.1.1.35)
34	55	Y	TRUB2	O95900	no	yes	2	tRNA pseudouridine(55) synthase mitochondrial (EC 5.4.99.-)
35	57	Y	?	?			1	tRNA pseudouridine(57) synthase (EC 5.4.99.?)
36	58	m1A	TRMT61B	Q9BVS5	no	yes	5	tRNA (adenosine(58)-N(1))-methyltransferase, mitochondrial (EC 2.1.1.220);Mitochondrial 16S (adenosine(947)-N(1))-methyltransferase (EC 2.1.1.-)
37	72	m5C	?	?			1	tRNA (cytosine(72)-C5)-methyltransferase mitochondrial (EC 2.1.1.-)

## Sheet: TableS4
Number	HUGO	Uniprot	Entry name	Protein names	Mitocarta	Notes to clean up	Entry	Entry name	Protein names	Gene names	Cross-reference (PDB)			EC number	Cross-reference (CDD)	Cross-reference (Pfam)	Cross-reference (TCDB)	Cross-reference (InterPro)	Cross-reference (eggNOG)
1	TRMT1L	Q7Z2T5	TRM1L_HUMAN	TRMT1-like protein (EC 2.1.1.-)	no	homolog of trm1 is ita m2G6 candidate / co-expressed RNA processing/http://seek.princeton.edu/viewer33.jsp?sessionID=1498575929422&sort_sample_by_expr=true	Q7Z2T5	TRM1L_HUMAN	TRMT1-like protein (EC 2.1.1.-)	TRMT1L C1orf25 TRM1L MSTP070				2.1.1.-		PF02005;		IPR029063;IPR002905;IPR013087;	KOG1253;COG1867;
2	KIAA1456 C8orf79	Q9P272	TRM9B_HUMAN	Probable tRNA methyltransferase 9B	no	regulatory role PMID: 23381944 TRM9-like ASK TOM	Q9P272	TRM9B_HUMAN	Probable tRNA methyltransferase 9B (Probable tRNA methyltransferase 9-like protein) (EC 2.1.1.-)	TRMT9B C8orf79 KIAA1456 TRM9L				2.1.1.-		PF08241;		IPR013216;IPR029063;IPR032873;	ENOG410JHV7;KOG1331;COG0500;ENOG41115D2;
3	NSUN7	Q8NE18	NSUN7_HUMAN	Putative methyltransferase NSUN7 (EC 2.1.1.-) (NOL1/NOP2/Sun domain family member 7)	no	m5C40? Candidate expresses in testis associated with enhancer RNA nor methylase target	Q8NE18	NSUN7_HUMAN	Putative methyltransferase NSUN7 (EC 2.1.1.-) (NOL1/NOP2/Sun domain family member 7)	NSUN7				2.1.1.-		PF01189;		IPR001678;IPR029063;	KOG2360;COG0144;
4	METTL15	A6NJ78	MET15_HUMAN	Probable methyltransferase-like protein 15 (EC 2.1.1.-) (Methyltransferase 5 domain-containing protein 1)	yes		A6NJ78	MET15_HUMAN	Probable methyltransferase-like protein 15 (EC 2.1.1.-) (Methyltransferase 5 domain-containing protein 1)	METTL15 METT5D1				2.1.1.-		PF01795;		IPR002903;IPR023397;IPR029063;	KOG2782;COG0275;
5	METTL5	Q9NRN9	K1456_HUMAN	Probable tRNA methyltransferase 9-like protein (TRM9L) (EC 2.1.1.-)	no	Tnon_mito intercats with THUMPD3/ co expression RNA processing http://seek.princeton.edu/viewer33.jsp?sessionID=1498569538512&sort_sample_by_expr=true	Q9NRN9	METL5_HUMAN	Methyltransferase-like protein 5 (EC 2.1.1.-)	METTL5 DC3 HSPC133				2.1.1.-		PF05175;		IPR002052;IPR029063;IPR007848;	KOG3420;COG2263;
6	METTL25	Q8N6Q8	MET25_HUMAN	Methyltransferase-like protein 25 (EC 2.1.1.-)	no	Tnon_mito No data available	Q8N6Q8	MET25_HUMAN	Methyltransferase-like protein 25 (EC 2.1.1.-)	METTL25 C12orf26				2.1.1.-		PF13679;		IPR025714;IPR029063;	KOG2651;ENOG410XPIU;
7	THUMPD3	Q9BV44	THUM3_HUMAN	THUMP domain-containing protein 3	no	co expressed RNA processing/http://seek.princeton.edu/viewer33.jsp?sessionID=1498575634893&sort_sample_by_expr=true	Q9BV44	THUM3_HUMAN	THUMP domain-containing protein 3	THUMPD3						PF02926;PF01170;		IPR000241;IPR029063;IPR004114;	ENOG410IEVP;COG0116;
8	RPUSD2	Q8IZ73	RUSD2_HUMAN	RNA pseudouridylate synthase domain-containing protein 2	no		Q8IZ73	RUSD2_HUMAN	RNA pseudouridylate synthase domain-containing protein 2	RPUSD2 C15orf19						PF00849;		IPR020103;IPR006225;IPR006224;IPR006145;	KOG1919;COG0564;
9	RPUSD1	Q9UJJ7	RUSD1_HUMAN	RNA pseudouridylate synthase domain-containing protein 1	no		Q9UJJ7	RUSD1_HUMAN	RNA pseudouridylate synthase domain-containing protein 1 (Ribosomal large subunit pseudouridine synthase C-like protein)	RPUSD1 C16orf40 RLUCL	5VBB;				cd02869;	PF00849;		IPR020103;IPR006145;	KOG1919;COG0564;
10	TRMT10B	Q6PF06	TM10B_HUMAN	tRNA methyltransferase 10 homolog B	no
11	THUMPD2	Q9BTF0	THUM2_HUMAN	THUMP domain-containing protein 2	no	HT interaction with TRM1	Q9BTF0	THUM2_HUMAN	THUMP domain-containing protein 2	THUMPD2 C2orf8						PF02926;PF01170;		IPR000241;IPR029063;IPR004114;	ENOG410IVBE;COG0116;
12	PUSL1	Q8N0Z8	PUSL1_HUMAN	tRNA pseudouridine synthase-like 1 (EC 5.4.99.-) (tRNA pseudouridylate synthase-like 1) (tRNA-uridine isomerase-like 1)	yes	predicted mitochondrial	Q8N0Z8	PUSL1_HUMAN	tRNA pseudouridine synthase-like 1 (EC 5.4.99.-) (tRNA pseudouridylate synthase-like 1) (tRNA-uridine isomerase-like 1)	PUSL1				5.4.99.-		PF01416;		IPR020103;IPR001406;IPR020097;IPR020095;	KOG4393;COG0101;

## Sheet: TableS5 
GtRNAdb ID	DM-tRNA-Seq tRNA Modification Evidence								ARM-Seq tRNA Fragment Modification Evidence	Prior Modomics Modification Annotation
	m1G9/m1A9	m3C20	m22G26	m3C32	Inosine34	m1G37/m1I37	m3C47	m1A58
Ala-AGC-1									No evidence for m1A58 modification in 3' fragment
Ala-AGC-2			m22G26		I34	m1I37		m1A58	Ambigous assignment among Ala tRNAs
Ala-AGC-4			m22G26		I34	m1I37		m1A58	m1A in 3' fragment (likely m1A58)
Ala-AGC-8			m22G26		I34	m1I37		m1A58	m1A in 3' fragment (likely m1A58)
Ala-AGC-11			m22G26		I34	m1I37		m1A58	m1A in 3' fragment (likely m1A58)	-GGGGAAUUALCUCAAAD-GGD--AGAGCRCUCGCJUIGCOP#CGAGAG-------------------7UAGCGGGAPCG"UGCCCGCAUUCUCCACCA
Ala-CGC-1			m22G26			m1I37		m1A58
Ala-CGC-4									m1A in 3' fragment (likely m1A58)
Ala-TGC-3			m22G26			m1I37		m1A58
Ala-TGC-4			m22G26			m1I37		m1A58
Arg-ACG-1	m1G9		m22G26		I34	m1G37		m1A58	m1A in 3' fragment (likely m1A58)
Arg-ACG-2	m1G9		m22G26		I34	m1G37		m1A58	m1A in 3' fragment (likely m1A58)
Arg-CCG-1	m1G9		m22G26			m1G37		m1A58	m1A in 3' fragment (likely m1A58)
Arg-CCG-2	m1G9		Absent			m1G37		m1A58	m1A in 3' fragment (likely m1A58)
Arg-CCT-1	m1G9			m3C32				m1A58	m1A in 3' fragment (likely m1A58)
Arg-CCT-2	m1G9			m3C32				m1A58	m1A in 3' fragment (likely m1A58)
Arg-CCT-3	m1G9			m3C32				m1A58	m1A in 3' fragment (likely m1A58)
Arg-CCT-4	m1G9			m3C32				m1A58	m1A in 3' fragment (likely m1A58)
Arg-TCG-1	m1G9		m22G26			m1G37		m1A58	m1A in 3' fragment (likely m1A58)
Arg-TCG-2	m1G9		m22G26			m1G37		m1A58	m1A in 3' fragment (likely m1A58)
Arg-TCG-3	m1G9		m22G26			m1G37		m1A58	m1A in 3' fragment (likely m1A58)
Arg-TCG-4									m1A in 3' fragment (likely m1A58)
Arg-TCG-5	m1G9		m22G26			m1G37		m1A58	m1A in 3' fragment (likely m1A58)
Arg-TCT-1	m1G9			m3C32				m1A58	m1A in 3' fragment (likely m1A58)
Arg-TCT-2	m1G9			m3C32				m1A58	m1A in 3' fragment (likely m1A58)
Arg-TCT-3	m1G9			m3C32				m1A58	m1A in 3' fragment (likely m1A58)
Arg-TCT-4									m1A in 3' fragment (likely m1A58)
Asn-GTT-1	m1G9		m22G26					m1A58	m1A in 3' fragment (likely m1A58)
Asn-GTT-2	m1G9		m22G26					m1A58	Ambigous m1A58 assignment among Asn tRNAs	-GUCUCUGUKLCGCAADC-GGDX-AGCGCRPPCGGCUQUU6ACCGAAAG-------------------7DUGGUGG.PCG"GCCCACCCAGGGACGCCA
Asn-GTT-3	m1G9		m22G26					m1A58	Ambigous m1A58 assignment among Asn tRNAs
Asp-GTC-1	m1A9							m1A58
Asp-GTC-2	m1A9							m1A58
Cys-GCA-2						m1G37		m1A58
Cys-GCA-4						m1G37		m1A58	m1A in 3' fragment (likely m1A58)
Cys-GCA-12									m1A in 3' fragment (likely m1A58)
Cys-GCA-17									m1A in 3' fragment (likely m1A58)
Gln-CTG-1	m1G9							m1A58	m1A in 3' fragment (likely m1A58)
Gln-CTG-2	m1G9							m1A58	m1A in 3' fragment (likely m1A58)
Gln-CTG-3	m1G9							m1A58
Gln-CTG-4	m1G9							m1A58
Gln-TTG-1	m1G9							m1A58		-GGUCCCAUKGUGPAAU--#GDD-AGCACUCPGGABUNUGAAPCCAGCG-------------------A-U??GAGPPCA"AUCUCGGUGGGACCUCCA
Gln-TTG-2	m1G9							m1A58
Gln-TTG-3	m1G9							m1A58	m1A in 3' fragment (likely m1A58)	-GGCCCCAUKGUGPAAU--#GDD-AGCACUCPGGABUNUGAAPCCAGCG-------------------A-U??GAGPPCA"AUCUCGGUGGGACCUCCA
Glu-CTC-1	m1G9							m1A58	m1A in 3' fragment (likely m1A58)	-UCCCUGGUGLUCPAGU--GGDP-AGGAUUCGGCGCUCUCACCGCCGCG-------------------G-C??GGG\PCGAUUCCCGGUCAGGGAACCA
Glu-TTC-1	m1G9							m1A58	m1A in 3' fragment (likely m1A58)
Glu-TTC-2	m1G9							Absent	No evidence for m1A58 modification in 3' fragment
Glu-TTC-4	m1G9							m1A58	m1A in 3' fragment (likely m1A58)
Gly-CCC-1								m1A58	m1A in 3' fragment (likely m1A58)
Gly-CCC-2								m1A58	m1A in 3' fragment (likely m1A58)	-GCGBCLCUGGUGPAGU--GGD--AUCAUGCAAGAJUCCCAUZCUUGCG-------------------A-C??GGGTPCG"UUCCCGGGCGGCGCACCA
Gly-GCC-1								m1A58	m1A in 3' fragment (likely m1A58)
Gly-GCC-2								m1A58	m1A in 3' fragment (likely m1A58)	-GCAJULGUGGUUCAGU--GGD--AGAAUUCUCGCCUGCCA?GCGGGAG-------------------G-???GGGTPCG"UUCCCGGCCAAUGCACCA
Gly-TCC-1								m1A58
Gly-TCC-2								m1A58	m1A in 3' fragment (likely m1A58)
Gly-TCC-3								m1A58
His-GTG-1						m1G37		m1A58	m1A in 3' fragment (likely m1A58)	;GCCGUGAUCGUAPAGD--GGDD-AGUACUCUGCGPUGUGGCCGCAGCA-------------------A-??UCGGUPCG"AUCCGAGUCACGGCACCA
Ile-AAT-5			m22G26		I34			m1A58
Ile-AAT-7			m22G26		I34			m1A58
Ile-AAT-8			m22G26		I34			m1A58
Ile-TAT-1	m1G9		m22G26					m1A58	m1A in 3' fragment (likely m1A58)
Ile-TAT-2	m1G9		m22G26					m1A58	m1A in 3' fragment (likely m1A58)
Ile-TAT-3	m1G9		m22G26					m1A58
Leu-AAG-1			m22G26		I34	m1G37		m1A58
Leu-AAG-2			m22G26		I34	m1G37		m1A58	m1A in 3' fragment (likely m1A58)
Leu-CAA-1			m22G26			m1G37		m1A58
Leu-CAA-3			m22G26			m1G37		m1A58
Leu-CAA-4			m22G26			m1G37		m1A58	m1A in 3' fragment (likely m1A58)	-GUCAGLAUGLCMGAGU--GGDCPAAGGCRCCAGACU.AAKPPCUGGJ-CPCCG--GA-----UGGAG--?GUGGGTPCG"AUCCCACUUCUGACACCA
Leu-CAG-1			m22G26			m1G37	m3C47	m1A58	m1A in 3' fragment (likely m1A58)
Leu-CAG-2			m22G26			m1G37	m3C47	m1A58	m1A in 3' fragment (likely m1A58)
Leu-TAA-1			m22G26			m1G37		m1A58	m1A in 3' fragment (likely m1A58)
Leu-TAA-3			m22G26			m1G37		m1A58
Leu-TAG-1			m22G26			m1G37		m1A58
Leu-TAG-2									m1A in 3' fragment (likely m1A58)
Leu-TAG-3			m22G26			m1G37		m1A58
Lys-CTT-1								m1A58
Lys-CTT-2								m1A58	m1A in 3' fragment (likely m1A58)
Lys-CTT-4								m1A58
Lys-TTT-3								m1A58	m1A in 3' fragment (likely m1A58)
iMet-CAT-1	m1G9							m1A58	m1A in 3' fragment (likely m1A58)	-AGCAGAGUKLCGCAGC--GGA--AGCGULCUGGGCCCAU6ACCCAGAG-------------------7D?GAUGGAUCG"AACCAUCCUCUGCUACCA
Met-CAT-1		Absent	m22G26					m1A58	m1A in 3' fragment (likely m1A58)	-GCCUCLUUALCGCAGDA-GGD--AGCGCRPCAGPCUBAU6APCUGAAG-------------------7D?GUGAGTPCG"UCCUCACACGGGGCACCA
Met-CAT-2		m3C20	m22G26					m1A58
Met-CAT-3		m3C20	m22G26					m1A58	m1A in 3' fragment (likely m1A58)
Met-CAT-4		m3C20	m22G26					m1A58
Met-CAT-6		m3C20	m22G26					m1A58	m1A in 3' fragment (likely m1A58)
Phe-GAA-1			m22G26			m1G37		m1A58	m1A in 3' fragment (likely m1A58)	-GCCGAAAUALCUC"GDD-GGG--AGAGCRPPAGABU#AAWAPCUAAAG-------------------7DC?CUGGTPCG"UCCCGGGUUUCGGCACCA
Pro-AGG-2	m1G9				I34	m1G37		m1A58
Pro-CGG-1	m1G9					m1G37		m1A58
Pro-TGG-1	m1G9					m1G37		m1A58
Pro-TGG-2	m1G9					m1G37		m1A58
Pro-TGG-3	m1G9					m1G37		m1A58
SeC-TCA-1								m1A58	m1A in 3' fragment (likely m1A58)	-GCCCGGAU_CCUCAGU--GGUC-UGGGGUGCAGGCUNCA+ACCUGUAGCUGUC--UAGC---GACAG---AGUGGUPCA"UUCCA_UUUCGGGCGCCA
Ser-AGA-1			m22G26	m3C32	I34		m3C47	m1A58
Ser-AGA-2			m22G26	m3C32	I34		m3C47	m1A58
Ser-CGA-1			m22G26	m3C32			m3C47	m1A58	m1A in 3' fragment (likely m1A58)
Ser-CGA-4			m22G26	m3C32			Absent	m1A58
Ser-GCT-1									m1A in 3' fragment (likely m1A58)
Ser-GCT-2			m22G26	m3C32			m3C47	m1A58	m1A in 3' fragment (likely m1A58)
Ser-GCT-3			m22G26	m3C32			Absent	m1A58
Ser-GCT-4			m22G26	m3C32			m3C47	m1A58
Ser-GCT-5			m22G26	m3C32			m3C47	m1A58
Ser-GCT-6			m22G26	m3C32			m3C47	m1A58
Ser-TGA-1			m22G26	m3C32			m3C47	m1A58	m1A in 3' fragment (likely m1A58)
Ser-TGA-2			m22G26	m3C32			m3C47	m1A58
Ser-TGA-3			m22G26	m3C32			m3C47	m1A58	Ambigous m1A58 assignment among Ser tRNAs	-GUAGUCGUGGCMGAGD--#GDD-AAGGCGAPGGACUUGAAAPCCAUJ-GGGG---U'U-----CCCCG-?GCAGGTPCG"AUCCUGCCGACUACGCCA
Ser-TGA-4			m22G26	m3C32			Absent	m1A58
Thr-AGT-1	m1G9		m22G26	m3C32	I34			m1A58
Thr-AGT-5			m22G26	m3C32	I34			m1A58
Thr-CGT-2	m1G9		m22G26	m3C32				m1A58
Thr-CGT-3	m1G9		m22G26	m3C32				m1A58
Thr-TGT-1	m1G9		m22G26	m3C32				m1A58	m1A in 3' fragment (likely m1A58)
Thr-TGT-2	Absent		Absent	m3C32				m1A58	m1A in 3' fragment (likely m1A58)
Thr-TGT-4	Absent		Absent	m3C32				m1A58
Thr-TGT-5	Absent		Absent	m3C32				m1A58
Trp-CCA-2	m1G9		m22G26			m1G37		m1A58	m1A in 3' fragment (likely m1A58)
Trp-CCA-4	m1G9		m22G26			m1G37		m1A58	m1A in 3' fragment (likely m1A58)
Tyr-GTA-1			m22G26			m1G37		m1A58
Tyr-GTA-2									Ambigous m1A58 assignment among Tyr tRNAs	-CCUUCLAUALCUCAGDD-GGX--AGAGCRRAGGACU9PAKA]CCUUAG-------------------7D?GCUGGTPCG"UUCCGGCUCGAAGGACCA
Tyr-GTA-5			m22G26			m1G37		m1A58	Ambigous m1A58 assignment among Tyr tRNAs	-CCUUCLAUALCUCAGCD-GGX--AGAGCRRAGGACU9PAKA]CCUUAG-------------------7D?GCUGGTPCG"UUCCGGCUCGAAGGACCA
Val-AAC-1					I34			m1A58	Ambigous m1A58 assignment among Val tRNAs	-GUUUCCGUAGUGPAGD--GGDD-AUCACLPUCGCCU.ACACGCGAAAG-------------------7D??CCGGUPCG"AACCGGGCGGAAACACCA
Val-AAC-2					I34			m1A58
Val-AAC-3					I34			m1A58	m1A in 3' fragment (likely m1A58)
Val-CAC-1								m1A58	Ambigous m1A58 assignment among Val tRNAs
Val-CAC-2								m1A58
Val-CAC-3								m1A58
Val-CAC-4								m1A58	m1A in 3' fragment (likely m1A58)
Val-TAC-1								m1A58
Val-TAC-2								m1A58
Val-TAC-3								m1A58
Val-TAC-4									m1A in 3' fragment (likely m1A58)
Key:
Absent = modification is notably absent (was expected based on other tRNAs in isotype)
